# Supplementary material for: Schizophrenia genetics in the genome-wide era: a review of Japanese studies
Source: NPJ Schizophr. 2017 Aug 30;3:27. doi: 10.1038/s41537-017-0028-2 (PMC5577232; doi:10.1038/s41537-017-0028-2)
Supplement: Supplementary file 2 — Supplementary Table 2 [file 41537_2017_28_MOESM2_ESM.xlsx]

## Sheet: Sheet1
rsid	chr	allele_A	allele_B	P	platform (0: Genotyped, 1: HapMap 2, 2: Hapmap3)	average_maximum_posterior_call	info	combined_controls_maf	combined_cases_maf	controlscases_maf	missing_data_proportion	controls_1_hwe	cases_1_hwe
chr1_243881945_I
chr1_8424984_D
chr10_104957618_I
chr11_46350213_D
chr18_52749216_D
chr2_146436222_I
chr2_149429178_D
chr2_200825237_I
chr22_39987017_D
chr3_180594593_I
chr5_140143664_I
chr6_84280274_D
chr7_2025096_I
chr7_24747494_D
rs10043984
rs1023500	22	C	T	0.397378	1	0.995166	0.979125	0.128885	0.116487	0.122624	0.00270758	0.446574	0.0952163
rs10503253	8	A	C	0.167291	2	0.967565	0.9298	0.272727	0.305195	0.289299	0.0469314	0.506115	0.224291
rs10520163	4	T	C	0.96644	1	0.986881	0.974814	0.18609	0.189908	0.188022	0.0279783	0.775356	0.212874
rs10791097
rs10803138
rs10860964	12	C	T	0.794795	2	0.999359	0.998327	0.218066	0.223118	0.220615	0.00180505	0.21151	0.112545
rs11027857	11	A	G	0.804011	0	0.993983	0.985946	0.310185	0.307348	0.308743	0.00902527	1	0.232388
rs1106568	4	A	G	0.348603	0	0.998195	0.99482	0.214679	0.233036	0.223982	0.00270758	1	0.287265
rs111294930
rs11139497	9	T	A	0.760206	2	0.971642	0.943786	0.411111	0.405455	0.408257	0.0162455	1	0.859659
rs11191419
rs11210892	1	A	G	0.312944	0	1	1	0.395073	0.416071	0.405686	0	0.422144	0.338779
rs115329265
rs11682175	2	C	T	0.617681	1	0.997588	0.996161	0.476937	0.487455	0.482273	0.00722022	0.546763	0.175012
rs11685299
rs11693094
rs117074560
rs11740474
rs12129573
rs12148337
rs12325245
rs12421382
rs12522290
rs12691307
rs12704290
rs12826178
rs12845396
rs12887734
rs12903146
rs13240464
rs1339227	6	T	C	0.0647945	2	0.993973	0.986208	0.259259	0.299283	0.279599	0.00902527	0.217294	0.686786
rs1378559
rs140505938
rs14403
rs1498232
rs1501357	5	C	T	0.0783088	1	0.998873	0.998292	0.413761	0.451786	0.433032	0.00270758	0.536541	0.394143
rs16867576
rs1702294
rs17194490
rs190065944
rs2007044
rs2053079	19	G	A	0.00713356	2	0.996954	0.993248	0.205341	0.254039	0.23	0.00722022	0.236671	0.11776
rs2068012
rs211829	7	C	T	0.142463	2	0.990741	0.972474	0.172968	0.14652	0.159535	0.0297834	0.0673461	0.864994
rs215411	4	A	T	0.435752	0	1	1	0.060219	0.0526786	0.0564079	0	0.711971	1
rs2239063	12	C	A	0.182137	2	0.99648	0.990781	0.267336	0.242857	0.254964	0	0.913111	0.908536
rs2332700
rs2514218
rs2535627
rs2693698
rs2851447
rs2905426
rs2909457
rs2973155
rs324017
rs35518360
rs36068923
rs3735025
rs3768644
rs3849046	5	T	C	0.0390289	1	0.999889	0.999675	0.166971	0.201252	0.184282	0.000902527	0.441192	0.598278
rs4129585	8	A	C	0.753178	2	0.988159	0.968994	0.199065	0.205989	0.202578	0.0198556	0.418866	0.435535
rs4240748
rs4330281
rs4388249	5	C	T	0.104886	0	0.994585	0.988425	0.388582	0.356115	0.372157	0.00812274	0.0146039	0.644387
rs4391122	5	G	A	0.025588	2	0.999073	0.996526	0.141423	0.175893	0.158845	0	0.860955	0.772125
rs4523957	17	G	T	0.589696	1	0.99049	0.975945	0.23155	0.244144	0.237922	0.0099278	0.335386	0.646349
rs4648845
rs4702
rs4766428	12	C	T	0.429649	1	0.998709	0.993295	0.0808824	0.0718133	0.0762943	0.00631769	0.770608	1
rs55661361
rs55833108
rs56205728
rs56873913
rs5937157
rs59979824
rs6002655
rs6065094	20	A	G	0.045264	1	0.998295	0.99681	0.348624	0.306798	0.327446	0.00361011	0.018207	0.319648
rs6434928
rs6466055
rs6670165
rs6704641	2	A	G	0.234236	0	0.998195	0.996381	0.462454	0.487478	0.475113	0.00270758	0.263793	1
rs6704768	2	A	G	0.49507	0	0.999398	0.998655	0.344607	0.33125	0.33785	0.000902527	0.449406	0.252339
rs679087
rs6984242
rs715170	18	T	C	0.36735	2	0.990238	0.944245	0.0974265	0.0861759	0.0917348	0.00631769	0.215643	1
rs7267348	20	C	T	0.10414	2	0.999364	0.998299	0.233577	0.263393	0.248646	0	0.404174	0.513363
rs72934570
rs73229090
rs7405404	16	T	C	0.865145	2	0.998114	0.993538	0.109576	0.113596	0.111615	0.00541516	0.82513	0.404588
rs7432375	3	G	A	0.00759841	1	0.99034	0.973857	0.189944	0.235401	0.212903	0.0207581	0.325496	0.721724
rs75059851
rs7523273	1	G	A	0.745796	2	0.998615	0.994027	0.105839	0.100539	0.103167	0.00270758	0.179321	0.344125
rs75575209
rs75968099
rs76869799
rs77149735
rs77502336
rs7801375
rs7819570
rs78322266
rs7893279	10	G	T	0.477779	1	0.999863	0.999155	0.0894161	0.08125	0.0852888	0	1	0.0404897
rs7907645
rs79212538
rs8042374	15	A	G	0.462876	1	0.959911	0.892765	0.212591	0.224107	0.218412	0	0.798336	1
rs8044995	16	A	G	0.411638	1	0.999994	0.999972	0.136861	0.125	0.130866	0	0.202489	0.697857
rs8082590
rs832187	3	C	T	0.564405	1	0.996466	0.995329	0.474122	0.462298	0.468124	0.00902527	0.084403	0.34834
rs9420	11	A	G	0.871679	1	0.999994	0.999968	0.108577	0.110714	0.109657	0	0.377595	0.665513
rs950169
rs9607782
rs9636107	18	A	G	0.95694	0	1	1	0.210766	0.209821	0.210289	0	0.608837	0.124986
rs9841616	3	A	T	0.865998	2	0.99853	0.991652	0.0678899	0.0661896	0.067029	0.00361011	1	0.291023
rs9922678	16	A	G	0.0871133	2	0.99882	0.993539	0.0877514	0.109821	0.098916	0.000902527	1	0.0799098
